# Supplementary material for: Impaired Pharmacokinetics of Amiodarone under Veno-Venous Extracorporeal Membrane Oxygenation: From Bench to Bedside
Source: Pharmaceutics. 2022 Apr 30;14(5):974. doi: 10.3390/pharmaceutics14050974 (PMC9147299; doi:10.3390/pharmaceutics14050974)
Supplement: Supplementary file 1 [file pharmaceutics-14-00974-s001.zip]

Archive with 1 entries (1 files):
- pharmaceutics-1689542-supplementary.pdf
